# Supplementary material for: Spent Coffee Grounds Derived Carbon Loading C, N Doped TiO2 for Photocatalytic Degradation of Organic Dyes
Source: Materials (Basel). 2023 Jul 21;16(14):5137. doi: 10.3390/ma16145137 (PMC10385829; doi:10.3390/ma16145137)
Supplement: Supplementary file 1 [file materials-16-05137-s001.zip]

Archive with 1 entries (1 files):
- materials-2486762-supplementary.pdf
